# Supplementary material for: Novel Aminopyrimidine-2,4-diones, 2-Thiopyrimidine-4-ones, and 6-Arylpteridines as Dual-Target Inhibitors of BRD4/PLK1: Design, Synthesis, Cytotoxicity, and Computational Studies
Source: Pharmaceuticals (Basel). 2023 Sep 15;16(9):1303. doi: 10.3390/ph16091303 (PMC10535864; doi:10.3390/ph16091303)
Supplement: Supplementary file 1 [file pharmaceuticals-16-01303-s001.zip]

Archive with 1 entries (1 files):
- pharmaceuticals-2583500-SI.pdf
